# Supplementary material for: Sociodemographically Differential Patterns of Chronic Pain Progression Revealed by Analyzing the All of Us Research Program Data
Source: medRxiv. 2025 Mar 6:2024.11.03.24316684. Preprint. [Version 2] doi: 10.1101/2024.11.03.24316684 (PMC11908314; doi:10.1101/2024.11.03.24316684)
Supplement: Supplement 1 [file media-1.txt]

left	right	OR	OR_lci	OR_uci	std_err	nominal_pvalue	birth_year	birth_year_p	population	cohort	nleft (matched)	nright	ntraj (matched)	left_count	traj_count	SEX_AT_BIRTHFemale_OR	SEX_AT_BIRTHFemale_OR_lci	SEX_AT_BIRTHFemale_OR_uci	SEX_AT_BIRTHFemale_std_err	SEX_AT_BIRTHFemale_OR_p	left.SEX_AT_BIRTHFemale_OR	left.SEX_AT_BIRTHFemale_OR_lci	left.SEX_AT_BIRTHFemale_OR_uci	left.SEX_AT_BIRTHFemale_std_err	left.SEX_AT_BIRTHFemale_OR_p	RACEAmerican.Indian.or.Alaska.Native_OR	RACEAmerican.Indian.or.Alaska.Native_OR_lci	RACEAmerican.Indian.or.Alaska.Native_OR_uci	RACEAmerican.Indian.or.Alaska.Native_std_err	RACEAmerican.Indian.or.Alaska.Native_OR_p	left.RACEAmerican.Indian.or.Alaska.Native_OR	left.RACEAmerican.Indian.or.Alaska.Native_OR_lci	left.RACEAmerican.Indian.or.Alaska.Native_OR_uci	left.RACEAmerican.Indian.or.Alaska.Native_std_err	left.RACEAmerican.Indian.or.Alaska.Native_OR_p	RACEAsian_OR	RACEAsian_OR_lci	RACEAsian_OR_uci	RACEAsian_std_err	RACEAsian_OR_p	left.RACEAsian_OR	left.RACEAsian_OR_lci	left.RACEAsian_OR_uci	left.RACEAsian_std_err	left.RACEAsian_OR_p	RACEBlack.or.African.American_OR	RACEBlack.or.African.American_OR_lci	RACEBlack.or.African.American_OR_uci	RACEBlack.or.African.American_std_err
anxiety	bipolar	4.135863589	2.575745488	6.640938595	0.241615232	4.21E-09	0.012085793	1.67E-54	328822	310158	45886	6328	2188	64550	2768	0.964255717	0.904587706	1.027859523	0.032591037	0.264065647	0.79395977	0.710813931	0.886831404	0.056440883	4.35E-05	0.905882549	0.727528703	1.127959886	0.111867468	0.376914481	1.580294774	1.109136747	2.251599345	0.180630558	0.011295851	0.41533605	0.312916717	0.551277784	0.144467387	1.19E-09	1.284948584	0.746925481	2.210518861	0.276795169	0.365046232	1.022789687	0.943805542	1.10838377	0.04100535
anxiety	CFS	2.790141871	1.956149361	3.979702068	0.181184204	1.49E-08	-0.015675372	1.02E-42	328822	312140	47868	2997	888	64550	1334	1.632006123	1.485162826	1.793368334	0.048105779	2.39E-24	1.26819214	1.060516521	1.516535832	0.091244688	0.009216867	0.480821828	0.270384521	0.855040183	0.293705236	0.012660649	0.964320493	0.372150507	2.498757882	0.485787161	0.940382524	0.690571943	0.50857737	0.937693332	0.156075725	0.017684882	0.908319987	0.462306329	1.784628824	0.344582355	0.780200112	0.390210176	0.331329895	0.459554009	0.083456108
anxiety	CLBP	1.198996633	1.030982856	1.394390718	0.077028197	0.018468634	-0.03113894	0	328822	298586	43877	40135	8249	64550	10344	1.045731665	1.019964475	1.072149807	0.012729315	0.000443246	1.107586632	1.04499993	1.173921749	0.029677394	0.000575	1.035252194	0.920133877	1.16477301	0.060144556	0.564594968	1.044279131	0.817873561	1.333358792	0.12468308	0.728219029	0.990644905	0.907763937	1.0810931	0.044578262	0.833007789	0.958949214	0.756244973	1.215986391	0.121161795	0.729372601	1.394938912	1.346935396	1.444653229	0.017867006
anxiety	CTTH	5.007670756	2.183723246	11.48349107	0.42344633	0.000142132	-0.000777388	0.738439756	328822	312439	48167	691	275	64550	369	2.114368613	1.679994078	2.661053804	0.117331733	1.75E-10	0.750584732	0.525252278	1.072584476	0.182132871	0.115201374	1.521206011	0.657501061	3.519488965	0.427973349	0.326982824	1.100082126	0.317798431	3.808013404	0.633543682	0.880324685	0.607260568	0.268991601	1.370917888	0.415455499	0.22990506	2.260603541	0.672307504	7.601177054	0.618721206	0.187418565	1.124505205	0.850744207	1.48635976	0.142342869
anxiety	depression	3.882230971	3.415425022	4.412837996	0.065362445	1.17E-95	-0.009533453	1.38E-145	328822	275543	40196	34882	12526	64550	12526	1.315260347	1.274563986	1.357256128	0.016036254	1.81E-65	0.833340357	0.78771239	0.881611309	0.028729668	2.21E-10	0.87208033	0.769037251	0.988930121	0.064155328	0.032885845	1.370657291	1.091606755	1.721042307	0.116144839	0.006634962	0.475219586	0.419766947	0.537997708	0.063305916	6.89E-32	1.733741618	1.377840568	2.181573158	0.117228884	2.68E-06	0.888463421	0.852350455	0.926106446	0.021171666
anxiety	ENDO	0.621197186	4.62476402660775e-316	Inf	370.2156586	0.998973901	0.026916072	4.55E-52	328822	312207	47935	1268	332	64550	476	30788569.28	1.90E-117	4.99E+131	145.9230895	0.90593881	1.788274016	1.33181946146972e-315	Inf	370.215481	0.998747295	0.881645678	0.412437149	1.884648619	0.38761244	0.745198673	1.513367774	0.461827189	4.959175375	0.605573367	0.493844521	0.791258541	0.542192423	1.154737787	0.192862628	0.224757068	1.473065496	0.62552763	3.468946615	0.43700057	0.375416447	1.178268714	0.970623291	1.430335719	0.098911519
anxiety	FM	3.434456707	2.10909134	5.592689444	0.248780867	7.06E-07	-0.01404083	1.20E-63	328822	311653	47381	5519	1787	64550	2781	10.15099036	8.892616554	11.58743377	0.067526721	3.84E-258	0.717317161	0.580031629	0.887096296	0.108387426	0.002174705	0.592144528	0.434358695	0.807247895	0.158104977	0.000918787	1.723297997	1.072806072	2.768213253	0.241821883	0.024412046	0.30651647	0.21575633	0.435455805	0.179147078	4.09E-11	1.39536016	0.709968601	2.742417025	0.344744649	0.33385664	0.611512835	0.551808073	0.677677557	0.052417112
anxiety	IBS	1.686077514	1.237267246	2.297690651	0.157910922	0.000938894	-0.013050205	1.17E-62	328822	310955	46683	6473	1734	64550	2575	2.742414868	2.553668693	2.945111606	0.036382221	3.13E-169	0.855559366	0.748531215	0.977890854	0.068186242	0.022146342	0.448629909	0.307412073	0.654719878	0.192865373	3.24E-05	1.669506165	0.948578545	2.9383448	0.288433135	0.075578399	0.474151562	0.376820055	0.596623508	0.117226263	1.94E-10	0.956449455	0.551543778	1.658609155	0.280875941	0.874038979	0.387947019	0.34746292	0.43314806	0.056231048
anxiety	MHA	0.957729012	0.779321961	1.176978074	0.105175713	0.681329176	0.007320588	1.94E-53	328822	312182	47910	17820	4049	64550	5055	3.055400042	2.921365614	3.195584069	0.022887843	0	0.894565683	0.814416544	0.982602535	0.047891885	0.019995811	0.794922308	0.666418586	0.94820506	0.089964103	0.010737162	1.292287209	0.930604647	1.794538889	0.167520642	0.125858562	0.407587885	0.354075259	0.46918806	0.07181106	7.65E-36	1.295132817	0.903438124	1.856650686	0.183758942	0.159323461	0.65528753	0.618872138	0.69384566	0.029171673
anxiety	schizophrenia	8.772255339	0.547400847	140.577904	1.415417781	0.124970036	0.005874969	8.33E-05	328822	311979	47707	1914	483	64550	528	0.363045215	0.325521651	0.404894199	0.055663477	4.91E-74	1.122180113	0.90568393	1.3904279	0.109358244	0.291842169	2.034838683	1.434874645	2.885665643	0.178237487	6.73E-05	1.277531258	0.679631195	2.401429077	0.322013314	0.446884546	0.821177084	0.469637245	1.43585674	0.285096158	0.489532358	1.588099639	0.54998085	4.585724142	0.541035413	0.392599418	3.729641473	3.222991401	4.31593628	0.074492274
anxiety	TMD	1.799627238	1.007348522	3.215032457	0.296055389	0.047178452	-0.014500251	5.90E-24	328822	312169	47897	1915	552	64550	800	3.024839535	2.635499264	3.471696745	0.070299968	7.46E-56	0.865765266	0.672314604	1.114879092	0.129026567	0.263932073	0.674557572	0.3577332	1.271975645	0.32361287	0.223767224	1.248052313	0.441047525	3.531670596	0.530717318	0.67629935	0.859538079	0.595307966	1.241047915	0.187409702	0.419296073	1.43948048	0.689958294	3.003230878	0.37521424	0.331615645	0.655903871	0.550438985	0.781575977	0.089439462
anxiety	UCPPS	0.819041694	0.346178703	1.937812148	0.439385557	0.649600747	-0.02022619	7.99E-18	328822	312366	48094	776	164	64550	230	0.801498003	0.682231954	0.941613839	0.082201905	0.007106311	1.545364126	1.071842025	2.228080467	0.186677346	0.019720993	0.151812972	0.021149913	1.089705609	1.00563763	0.060856308	9.600748181	0.968654018	95.15716032	1.170270898	0.053267008	0.708283143	0.387643578	1.294139873	0.307535054	0.262060176	4.35E-06	6.41E-194	2.95E+182	220.6658775	0.955382174	0.656704009	0.496737988	0.868184367	0.142436647
anxiety	VVD	9.51E-09	0	Inf	2771.449798	0.994682402	0.005400853	0.309480521	328822	312510	48238	126	45	64550	69	21938391.19	3.787744392529e-318	Inf	381.5345811	0.964661581	2.954018154	0	Inf	981.4603476	0.999119433	1.45E-07	0	Inf	1798.349935	0.993014441	9278294.238	0	Inf	1798.350237	0.992882119	0.269140213	0.037149909	1.949842052	1.010360998	0.193922239	8.093681102	0.697976339	93.85371698	1.250356507	0.094447454	0.340716803	0.13116388	0.885060274	0.487051861
bipolar	anxiety	2.77033426	1.712016418	4.482872846	0.245563756	3.33E-05	0.002359934	0.004498791	328822	45297	6471	9898	2331	9888	2331	1.515580564	1.433865419	1.601952608	0.028278422	6.10E-49	0.807974675	0.715444923	0.912471462	0.062055271	0.000590278	0.785645051	0.645736923	0.955866274	0.100059451	0.015905867	1.211027408	0.799590669	1.834172709	0.211802077	0.365995353	0.405861027	0.290016979	0.567977688	0.171468117	1.45E-07	1.296357678	0.666168962	2.522698183	0.339685063	0.444798549	0.596360847	0.5557082	0.639987426	0.036022395
bipolar	CFS	0.602600144	0.078200578	4.643532618	1.041844058	0.626854745	-0.015434048	6.92E-10	328822	68775	9825	804	136	9888	136	2.316185852	1.907563946	2.812339221	0.099029777	2.22E-17	1.389376466	0.829696849	2.3265931	0.263040521	0.211223996	0.561838164	0.247296338	1.276452881	0.418694673	0.168513082	3.33E-06	1.27E-227	8.73E+215	260.1250591	0.961325428	0.554504844	0.177024026	1.736914638	0.582556663	0.311429404	1.417543449	0.142762245	14.07535607	1.171195023	0.765762276	0.392478062	0.304750509	0.505459464	0.129077475
bipolar	CLBP	1.073193046	0.607201634	1.89680536	0.290583259	0.807934411	-0.031402137	1.41E-289	328822	57099	8157	9204	1792	9888	1792	1.220821799	1.156575409	1.288636998	0.027582564	4.70E-13	1.238059248	1.088380935	1.408321896	0.065742953	0.001161452	1.055455281	0.862428927	1.291684236	0.103050239	0.600454749	0.937692866	0.598745926	1.4685159	0.228874163	0.778646131	0.904478129	0.651315308	1.256044001	0.167535862	0.549001052	0.628728771	0.276209543	1.431159339	0.419671061	0.268830567	1.178966559	1.101527825	1.261849329	0.034663958
bipolar	CTTH	1.29E-06	0	Inf	914.4155968	0.988166566	-0.003053189	0.537517583	328822	69020	9860	207	53	9888	53	2.023975309	1.367747076	2.995053782	0.199951958	0.000421625	1.214388086	0.535181826	2.7555839	0.418063317	0.642204054	2.721544964	0.958680009	7.726047187	0.532355523	0.060013075	2.70E-07	0	Inf	702.0241593	0.982809861	1.64E-06	0	Inf	448.0036666	0.976279831	0.385433787	0	Inf	1171.589177	0.999350718	1.041102313	0.682679176	1.587706296	0.215315347
bipolar	depression	4.155820155	2.52473969	6.840642319	0.254276017	2.12E-08	-0.009268675	5.25E-25	328822	41706	5958	8171	1678	9888	1678	1.528692988	1.440391288	1.622407932	0.030356838	2.04E-44	0.688524761	0.602523001	0.786802075	0.068075456	4.20E-08	0.733128398	0.591293419	0.908985675	0.10970022	0.004657082	0.771219024	0.461657066	1.288356286	0.261816075	0.321083284	0.432398742	0.293928405	0.636102768	0.196948496	2.07E-05	1.753191206	0.852652066	3.60484602	0.367782974	0.126873912	0.766467441	0.711576021	0.82559322	0.037913943
bipolar	ENDO	3.188491889	0	Inf	521.008968	0.998224244	0.02376653	1.70E-12	328822	68670	9810	461	66	9888	66	20937006.91	5.84E-161	7.50E+174	196.8442557	0.93175548	0.991250404	0	Inf	521.0084611	0.999986542	0.218709063	0.030322233	1.577510952	1.008110959	0.131609986	4.816584391	0.286979294	80.84027557	1.439011267	0.27463011	0.278782224	0.038864432	1.999759796	1.005299816	0.203874381	2.20E-07	0	Inf	2816.89586	0.995657676	0.960079301	0.724688729	1.271928522	0.143509608
bipolar	FM	4.36122722	1.533024015	12.40704821	0.533433896	0.00576437	-0.019123802	4.81E-30	328822	67466	9638	1910	539	9888	539	10.45842751	8.265033773	13.23390915	0.120091133	4.38E-85	0.994157959	0.643385648	1.536170493	0.222020304	0.978946067	0.727610453	0.47232577	1.12087251	0.22046164	0.149195195	0.589634952	0.215847434	1.610718136	0.51272972	0.302881804	4.06E-06	6.60E-90	2.50E+78	98.43649085	0.899644775	53196.00831	8.55E-80	3.31E+88	98.44170046	0.911981185	0.604557732	0.518382015	0.705059281	0.078463032
bipolar	IBS	1.756686414	0.721073563	4.279656493	0.454316222	0.21491255	-0.008770552	8.68E-08	328822	67018	9574	1906	432	9888	432	2.603515569	2.276027924	2.97812397	0.068588448	3.11E-44	1.303201378	0.963651561	1.762394107	0.154007594	0.085514179	0.553140444	0.337620259	0.906238127	0.251887367	0.018731797	1.543761772	0.639126391	3.728840561	0.449944593	0.334516298	0.268698649	0.100045309	0.72166266	0.504074217	0.009131645	0.761663435	0.083239211	6.969446004	1.129503533	0.809527563	0.418536149	0.355823623	0.492301513	0.082821979
bipolar	MHA	0.834890872	0.391551647	1.780206452	0.38632526	0.640425139	0.008836033	1.50E-17	328822	62720	8960	5102	907	9888	907	3.05485544	2.810651381	3.320277222	0.042508948	4.17E-152	1.095642729	0.895330984	1.340770073	0.103013614	0.375245734	0.80938079	0.623373354	1.050890705	0.133228915	0.112425137	1.231931385	0.703643688	2.15685149	0.285753386	0.465426128	0.504982792	0.332821466	0.766199439	0.212717248	0.001318508	0.724252531	0.241008719	2.176442961	0.56139145	0.565514111	0.660866824	0.603247199	0.723990032	0.046544366
bipolar	schizophrenia	1968931.329	2.03E-135	1.91E+147	165.6324176	0.930273294	-0.000521808	0.852015851	328822	65695	9385	769	407	9888	407	0.287689537	0.231566365	0.357414901	0.110724175	2.26E-29	2.071668652	1.539799979	2.787252281	0.151381287	1.50E-06	1.917219912	0.998586189	3.680936338	0.332807639	0.050498991	1.346611979	0.584368052	3.103119371	0.425934389	0.484752103	1.81E-06	0	Inf	435.9803658	0.975803611	1019690.466	0	Inf	435.9806832	0.974684915	3.113632591	2.333780235	4.154079191	0.147094901
bipolar	TMD	5.73E-06	1.05E-298	3.13E+287	343.9104925	0.972003172	-0.012138054	3.73E-05	328822	68670	9810	584	100	9888	100	3.481852067	2.681435367	4.521195614	0.133273939	7.91E-21	0.674625684	0.38286282	1.188728153	0.289026352	0.173259703	0.263036851	0.064655101	1.070114874	0.71594537	0.062137753	6.47584104	1.029866596	40.72033926	0.938103572	0.046444068	0.266263948	0.037225927	1.90449226	1.003836109	0.187433232	9.17E-06	0	Inf	407.0083119	0.977262746	0.409857297	0.308857364	0.543885377	0.144354427
bipolar	UCPPS	5.66E-07	0	Inf	927.9546148	0.987631648	-0.008540667	0.094802093	328822	69069	9867	197	30	9888	30	0.917854555	0.668423536	1.260364034	0.161797326	0.596267259	1.729304858	0.717186662	4.169758657	0.449058581	0.222576291	0.509641932	0.069619957	3.730753517	1.015660053	0.506911763	2.602607049	0.149082892	45.43488091	1.459091331	0.512110912	1.15E-06	0	Inf	460.0728956	0.976291122	0.920080486	0	Inf	1201.945472	0.999944707	0.52439297	0.314868027	0.873343635	0.260253638
CFS	anxiety	0.974436271	0.610969903	1.554129003	0.238173469	0.913418119	0.010507669	1.53E-18	328822	18403	2629	3741	520	4019	520	1.503691491	1.36574537	1.655570761	0.049094137	9.65E-17	1.17716769	0.904461181	1.532098669	0.134455115	0.225080814	0.907005661	0.518141529	1.58771151	0.28566865	0.732593508	0.752078457	0.146307391	3.865983822	0.835286178	0.733029641	0.399204555	0.27008789	0.590045992	0.199353934	4.10E-06	1.699256326	0.684915546	4.215807451	0.463605682	0.2527795	0.67444108	0.580332969	0.783809975	0.076676049
CFS	bipolar	0.66814347	0.081548792	5.474215958	1.073132686	0.707087003	0.020243699	2.95E-17	328822	27132	3876	701	56	4019	56	1.119918312	0.914816614	1.371003769	0.103209755	0.272494677	0.772633079	0.395591495	1.509036172	0.341548197	0.450104722	1.559486679	0.740611822	3.283769758	0.379922983	0.242163255	1.78E-06	0	Inf	766.1219232	0.986213008	0.48353833	0.19697665	1.186990013	0.458194844	0.112775124	7.040900202	1.509934017	32.8320808	0.785560394	0.01297283	0.780346848	0.59700395	1.019995266	0.136642698
CFS	CLBP	0.920724382	0.548864152	1.544523148	0.263938405	0.754332975	-0.02413887	1.08E-75	328822	19530	2790	3333	457	4019	457	1.164399158	1.055777309	1.284196381	0.049964147	0.002316854	1.249190489	0.954299691	1.635206312	0.137386835	0.105343242	1.354891344	0.744557989	2.465530667	0.305457553	0.32006916	0.816055296	0.15429987	4.315922262	0.849803471	0.810950346	0.815343142	0.545872307	1.217838732	0.204709873	0.318644834	0.610789465	0.174277655	2.140628822	0.639860013	0.441011868	1.15710657	0.990083598	1.35230562	0.079536385
CFS	CTTH	2.284016521	0.235870435	22.11693662	1.158392792	0.475844975	0.020411067	0.000953083	328822	27965	3995	105	34	4019	34	1.348181737	0.718209879	2.530728202	0.32130706	0.352465752	0.558213681	0.206254319	1.510768433	0.507984776	0.251092983	1.17E-06	0	Inf	935.5301938	0.988348531	0.642402414	0	Inf	2320.160552	0.999847814	0.86649085	0.11809537	6.357627677	1.016834517	0.887924277	2.234578837	0.129781715	38.47493132	1.452044092	0.579757798	0.971445252	0.442944178	2.130530043	0.400691628
CFS	depression	1.202726816	0.723456884	1.99949966	0.259344385	0.476612531	-0.000533162	0.671592084	328822	17871	2553	3320	408	4019	408	1.40219311	1.26893226	1.54944876	0.050950789	3.25E-11	0.880499746	0.671390898	1.154736838	0.138338313	0.357593947	1.506311391	0.919628093	2.467273479	0.251764734	0.103701122	0.924827502	0.226044931	3.783787163	0.718826192	0.913427602	0.307854034	0.189641251	0.499754699	0.247194145	1.88E-06	2.097194827	0.728445304	6.037826203	0.539521849	0.169846198	0.814437682	0.698800577	0.949210345	0.078130267
CFS	ENDO	0.625611541	0	Inf	939.5469483	0.999601693	0.037036466	6.54E-16	328822	27552	3936	200	33	4019	33	16096438.69	1.21E-301	Inf	361.9849735	0.963436197	1.111955939	0	Inf	939.5464231	0.99990988	8.71E-08	0	Inf	2368.501936	0.994523585	0.823782352	0	Inf	5872.418374	0.999973662	0.792921389	0.192152817	3.272001619	0.723193445	0.74832975	8.27E-08	0	Inf	3427.030278	0.996203164	0.628123268	0.322420091	1.22367945	0.340251715
CFS	FM	7.284098624	2.513618608	21.10825111	0.54285197	0.000254298	0.001735086	0.429269162	328822	25193	3599	858	293	4019	293	10.16257632	6.417085366	16.09421591	0.234569597	4.84E-23	0.446125848	0.23571306	0.844366758	0.325508973	0.013150475	0.482013484	0.116959328	1.986476867	0.722536665	0.31248126	1.276028196	0.103600764	15.71656322	1.281127039	0.849102307	0.509962259	0.188177572	1.382000536	0.508657648	0.185531885	0.422500143	0.04561119	3.913652978	1.135753878	0.448101039	0.614024641	0.445155723	0.846953641	0.164090209
CFS	IBS	1.061030991	0.443567679	2.53802704	0.444980603	0.894089147	-0.00804642	0.000169486	328822	25417	3631	978	187	4019	187	2.480176231	2.008834434	3.062111057	0.107540215	3.00E-17	0.79169502	0.500680781	1.251857528	0.233783636	0.317734223	0.810947864	0.252968418	2.599678029	0.594367613	0.724416731	1.157275936	0.107637513	12.44257287	1.211785009	0.904055168	0.355479218	0.131735023	0.959239775	0.506475777	0.041138811	1.17E-05	4.68E-164	2.94E+153	186.089107	0.951352133	0.529034122	0.387330034	0.722580431	0.15907221
CFS	MHA	1.24528528	0.634253097	2.444978882	0.344226653	0.523950265	0.014411275	9.51E-21	328822	23303	3329	1886	269	4019	269	3.477126318	2.937673773	4.115639912	0.086015942	1.44E-47	0.741504202	0.493139877	1.11495441	0.20810993	0.150690031	0.588749811	0.212562162	1.630705754	0.519788558	0.308121308	1.32365212	0.13170624	13.30274813	1.177356311	0.811759968	0.379543478	0.211252288	0.681901498	0.298942259	0.001192311	1.081780272	0.231065893	5.064566393	0.78759633	0.92049709	0.608807497	0.491940445	0.753437884	0.108749171
CFS	TMD	0.143211281	0.012450732	1.647250284	1.246217619	0.11888608	-0.002637947	0.495284468	328822	27524	3932	292	61	4019	61	3.418837842	2.171170502	5.38347964	0.231654388	1.12E-07	2.735705493	0.619786787	12.07525669	0.757549178	0.184019403	1.24E-06	0	Inf	565.7780277	0.980826756	1.28888468	0	Inf	1389.503179	0.999854275	1.18E-06	4.76E-287	2.93E+274	329.4098716	0.966947594	0.921477802	0	Inf	847.0880034	0.999922973	0.428365255	0.228025773	0.804719525	0.321698548
CFS	UCPPS	8.01E-08	0	Inf	1105.283775	0.988204456	-0.006106118	0.342348007	328822	27881	3983	107	22	4019	22	0.638781343	0.403173413	1.012074681	0.234797903	0.056281943	5.172064871	1.119118147	23.90297674	0.780999554	0.035372981	4.88E-07	0	Inf	1552.686154	0.992531695	1.075075554	0	Inf	3789.513841	0.999984758	3.71E-07	0	Inf	903.2405829	0.986919696	0.791130833	0	Inf	2279.738352	0.999918	0.704788099	0.272395871	1.823545498	0.485029715
CLBP	anxiety	1.317582023	1.157487431	1.499819645	0.066096423	3.01E-05	0.009801832	1.37E-222	328822	308854	44122	52108	10683	54927	10683	1.452655625	1.419494897	1.486591018	0.011781974	2.01E-220	0.994248415	0.943102873	1.048167637	0.026945251	0.830491904	0.794784777	0.72489758	0.871409781	0.046960547	1.00E-06	1.184671615	0.933323783	1.503708425	0.121669951	0.163671054	0.396609641	0.364384584	0.431684584	0.043236849	1.68E-101	1.146138523	0.900051073	1.459509969	0.123319744	0.268702479	0.515721686	0.497811677	0.534276051	0.018033701
CLBP	bipolar	0.537435277	0.235199869	1.22804778	0.421626461	0.140820653	0.016303287	4.85E-117	328822	321967	48072	7925	1560	54927	1659	0.943116241	0.895038607	0.993776399	0.02669574	0.028248111	1.049048473	0.930607644	1.18256357	0.061124114	0.433402766	0.915403708	0.771018846	1.086826805	0.087579345	0.312851217	1.246253542	0.812173482	1.912335142	0.21846483	0.31360977	0.35138779	0.276557648	0.446465248	0.122181397	1.13E-17	1.196599736	0.608997222	2.351161674	0.344611207	0.602484948	0.885361122	0.827060194	0.947771785	0.034754787
CLBP	CFS	1.965110613	1.365270088	2.828495076	0.185817833	0.000277397	-0.007632888	3.03E-12	328822	323283	49388	3378	1045	54927	1197	1.785423762	1.625392975	1.961210648	0.047912192	1.08E-33	1.117022268	0.944131121	1.321573581	0.0857958	0.197091645	0.365854463	0.200952286	0.666075965	0.305703635	0.001004735	1.819127873	0.717337265	4.613208289	0.47478748	0.207574425	0.606623875	0.45007616	0.817622789	0.152294706	0.001030374	1.268716647	0.68723331	2.342205923	0.312805397	0.446731601	0.354960768	0.301048046	0.418528367	0.084051237
CLBP	CTTH	1.586246284	0.587289107	4.28439289	0.506952408	0.362777045	0.010407226	4.99E-06	328822	323609	49714	767	303	54927	328	1.864367077	1.499356289	2.318237915	0.111168242	2.10E-08	1.236402167	0.864255112	1.768795228	0.182703852	0.245449389	1.30033784	0.567526862	2.979380555	0.42301354	0.534704309	1.169410181	0.336970239	4.058281754	0.634838282	0.805280737	0.69166507	0.354861722	1.348132358	0.340503011	0.278953558	0.772496175	0.163975524	3.63926473	0.790784881	0.744106396	0.860719258	0.649911272	1.139905819	0.143335561
CLBP	depression	1.089063686	0.935241718	1.268185208	0.077689481	0.27211865	0.000624001	0.058179898	328822	295688	42242	46291	9059	54927	9059	1.422857411	1.389082382	1.457453667	0.012257235	4.79E-182	0.94579152	0.894415112	1.000119058	0.028496526	0.050490338	0.832191244	0.753143513	0.919535592	0.050922607	0.000309403	1.478621042	1.153257151	1.895778565	0.126798086	0.00203888	0.401648415	0.36371871	0.443533547	0.050611299	1.28E-72	1.424800166	1.102960679	1.840551121	0.130631727	0.006725279	0.669566565	0.646773496	0.693162889	0.017670955
CLBP	ENDO	0.907992441	4.04019485154153e-311	Inf	364.6042261	0.999788781	0.033760278	1.07E-86	328822	323343	49448	1490	339	54927	360	33644510.15	3.33E-117	3.39E+131	145.6810141	0.905300808	1.603179345	7.13565978783762e-311	Inf	364.6040711	0.99896712	0.87474754	0.447629131	1.709413452	0.341827843	0.695439883	0.640818565	0.134389148	3.055666625	0.796956832	0.576581367	0.604773216	0.413104746	0.885370228	0.194469061	0.009709005	0.944777311	0.28157381	3.170053941	0.617641264	0.926719866	1.017873654	0.844013371	1.227547822	0.095564379
CLBP	FM	5.076196973	3.359592282	7.669911566	0.210586896	1.22E-14	-0.006977191	3.27E-18	328822	322714	48819	6292	2360	54927	2759	10.45681892	9.125511366	11.98234899	0.06948105	3.55E-250	0.766767194	0.626794019	0.937998628	0.102841307	0.009813056	0.539735623	0.400301215	0.727738343	0.152483482	5.25E-05	1.354955925	0.8201948	2.238377468	0.256118141	0.235602547	0.27425254	0.193133566	0.389442691	0.178915205	4.80E-13	1.203719072	0.634743761	2.282715785	0.326511039	0.570122897	0.511453755	0.458887183	0.570041948	0.055334068
CLBP	IBS	1.210084146	0.89579312	1.634644883	0.153439393	0.213952542	-0.005171164	1.83E-12	328822	322061	48166	7467	1869	54927	2187	2.565371672	2.399434608	2.742784401	0.034118096	7.77E-168	1.095322379	0.959751967	1.250042882	0.067414058	0.176826913	0.478630709	0.34714741	0.659913769	0.163870275	6.91E-06	1.532000689	0.857900454	2.735779076	0.295843053	0.149332089	0.3204664	0.250324743	0.410261936	0.126032106	1.73E-19	1.976069344	1.203233963	3.245295739	0.253115259	0.0071258	0.334493811	0.299533865	0.373534089	0.056322919
CLBP	MHA	1.049437069	0.855416816	1.287463773	0.104297998	0.64361233	0.013501574	7.17E-191	328822	323807	49912	20399	4188	54927	4188	3.267276462	3.127506782	3.413292511	0.022306848	0	0.843762068	0.769211086	0.925538438	0.047197357	0.000318886	0.713940803	0.606358091	0.840611313	0.083332822	5.27E-05	1.574674503	1.114236369	2.225380413	0.176472267	0.010084524	0.371281574	0.325244796	0.423834629	0.067543393	1.02E-48	1.450083581	1.002093913	2.098348631	0.18853891	0.048717199	0.559070374	0.528482143	0.591429034	0.028707845
CLBP	schizophrenia	1.963170041	0.218660907	17.62563164	1.119813256	0.546916807	0.008552995	1.64E-09	328822	323317	49422	2136	339	54927	344	0.374281566	0.339779853	0.412286629	0.049342971	2.92E-88	1.509415827	1.190033744	1.914513896	0.12129868	0.000688072	2.02505952	1.509453713	2.716788216	0.149926881	2.52E-06	1.004651349	0.448652128	2.249681368	0.411307572	0.990998083	0.759162998	0.466079316	1.236545879	0.248913085	0.268307849	0.959432288	0.21636802	4.254373243	0.759892018	0.956537416	3.304786991	2.913818106	3.748215112	0.064239821
CLBP	TMD	1.772124063	1.043595381	3.009234949	0.270161604	0.034182409	-0.004615784	0.001043844	328822	323220	49325	2046	701	54927	792	2.954612363	2.56124558	3.408394057	0.072896119	5.83E-50	1.087249103	0.850674399	1.389615832	0.125194434	0.504027211	0.743529258	0.416645651	1.326872743	0.295501356	0.315927316	0.924287534	0.316976511	2.695175872	0.546028162	0.885350045	0.710285623	0.486313443	1.03740843	0.193275905	0.076735974	1.185157998	0.531688933	2.641769263	0.408973214	0.677869465	0.494828835	0.408217128	0.599817007	0.098171552
CLBP	UCPPS	1.747251549	0.932296818	3.274588002	0.320489588	0.081644405	-0.012738936	1.87E-08	328822	323520	49625	830	233	54927	254	0.851070961	0.722013227	1.003197383	0.083905649	0.05461609	1.301436418	0.949013751	1.784733623	0.161125707	0.102012544	0.136473329	0.019035756	0.978420276	1.005023623	0.047516085	6.123879521	0.5378339	69.72766197	1.241043879	0.144229906	0.418464944	0.197717979	0.885670135	0.38253328	0.022765335	0.690678018	0.083968138	5.681156426	1.075140336	0.730683135	0.514726535	0.378699546	0.699613742	0.156580747
CLBP	VVD	1.197693132	0	Inf	964.4731868	0.999850762	0.011636209	0.027942411	328822	323686	49791	143	41	54927	47	23685693.94	2.17635916993069e-320	Inf	384.2059615	0.964748139	2.32120989	0	Inf	964.4730724	0.999303361	1.26E-07	0	Inf	1756.631698	0.99278322	21793279.42	0	Inf	1756.632029	0.992325236	0.455343477	0.111372818	1.861654268	0.718466638	0.27352744	3.435315333	0.293917273	40.1520854	1.254393283	0.325199507	0.369581159	0.155576947	0.877959334	0.441451946
CTTH	anxiety	0.790634009	0.200388923	3.119444556	0.700306272	0.7372831	0.008093726	0.003192468	328822	3563	509	742	93	894	93	1.301497922	1.028690425	1.646653648	0.120017148	0.028116887	1.225913853	0.628951256	2.389477342	0.340510384	0.549719704	0.698709296	0.316548795	1.542241476	0.403965265	0.374807987	3.382806664	0.525770113	21.76498938	0.949811814	0.199456232	0.214167642	0.050994978	0.89945679	0.732172602	0.03531832	4.173078221	0.301433096	57.77262697	1.340770114	0.286628343	0.64197882	0.495270212	0.832145353	0.132375808
CTTH	bipolar	5.19E-07	0	Inf	1074.527968	0.989254534	0.010596116	0.043226915	328822	5845	835	174	22	894	22	1.090319857	0.702773054	1.69158078	0.224081854	0.699577629	4.077472569	0.50648685	32.82569436	1.06416968	0.186592502	1.451474541	0.493666637	4.267613375	0.550252345	0.498337779	4.675106714	0.363568138	60.11699178	1.303105852	0.236603079	2.748901282	0.921200503	8.202837743	0.557805588	0.069859541	2.14E-07	0	Inf	1721.905052	0.992884115	0.880487249	0.575425322	1.347277859	0.217027452
CTTH	CFS	8.33E-08	0	Inf	3022.225825	0.995696567	-0.005139402	0.481446093	328822	6020	860	85	24	894	24	1.814628469	0.86956748	3.786798099	0.375333472	0.112376019	1.572295312	0.339867123	7.27376196	0.781512874	0.562554138	1.23E-07	0	Inf	1890.676274	0.99328645	0.208061819	0	Inf	5081.448775	0.999753493	1.4395885	0.187795235	11.03550389	1.039182561	0.725874086	2.63E-08	0	Inf	5037.884894	0.997235635	0.142120983	0.042474237	0.475544125	0.616226113
CTTH	CLBP	0.472480118	0.097703933	2.284835984	0.804123885	0.351133377	-0.029884453	1.19E-21	328822	3885	555	590	91	894	91	1.079988496	0.842483772	1.38444821	0.126712159	0.543661814	1.522551696	0.789285515	2.937040682	0.335217807	0.209815393	0.42351677	0.126868805	1.41379478	0.6150315	0.162431584	8.301987505	1.039621531	66.2962381	1.060038974	0.045866486	0.317365518	0.076191055	1.321951407	0.727977714	0.114896622	2.722530599	0.209655275	35.35409665	1.308112026	0.443881927	1.398111114	1.058219359	1.847173434	0.142112038
CTTH	depression	0.274774893	0.034532454	2.186385078	1.058209555	0.22218292	-0.004033411	0.149233235	328822	3647	521	703	69	894	69	1.38742929	1.105210348	1.741713727	0.116031176	0.004770899	0.840123056	0.427878256	1.649550403	0.344245953	0.612819026	0.986616467	0.392520361	2.479902064	0.470260156	0.97714213	1.427016994	0.116880751	17.42269356	1.276649651	0.780604926	0.519549314	0.203771337	1.324678408	0.477541053	0.170319631	1.416356506	0.136526821	14.69356526	1.193553527	0.770562028	0.744271469	0.574071122	0.964932738	0.132478226
CTTH	FM	3.449646492	0.199832393	59.55020973	1.453367552	0.394213097	-0.008920674	0.058091368	328822	5733	819	212	50	894	50	5.519113153	2.684933037	11.34501664	0.367640122	3.38E-06	3.347537886	0.394465113	28.40811399	1.09106581	0.268129408	2.51E-07	0	Inf	709.6104275	0.982915044	0.549424455	0	Inf	1819.492635	0.999737377	5.97E-07	0	Inf	715.1838505	0.98401234	5108504.702	0	Inf	715.1848007	0.98276879	0.648755854	0.414677341	1.014967822	0.228348957
CTTH	IBS	0.853215689	0.043781696	16.62742844	1.515230165	0.91656238	-0.003108013	0.53256396	328822	5663	809	185	30	894	30	6.788248629	3.14811528	14.63743076	0.39204242	1.03E-06	1.851504251	0.208412001	16.4485153	1.114427009	0.580435294	0.892515588	0.207430324	3.840248907	0.744528214	0.878611725	1.71E-07	0	Inf	1647.816982	0.992455938	3.92E-07	0	Inf	737.6202785	0.984045046	5769688.067	0	Inf	737.6212356	0.983161212	0.325740986	0.189576628	0.559706073	0.276183255
CTTH	MHA	3.312407075	0.659844858	16.62821268	0.82319149	0.145692293	0.015209033	8.14E-06	328822	4025	575	426	109	894	109	3.821164368	2.526653072	5.778908584	0.211054722	2.13E-10	0.414581569	0.206770114	0.831251064	0.354936179	0.013112949	0.815128917	0.244132872	2.721612808	0.61513051	0.739661354	4.164997853	0.647671615	26.78395456	0.949551753	0.132964155	1.439853148	0.491428931	4.218671221	0.54846879	0.50627281	4.87E-07	0	Inf	464.7214241	0.975049951	0.558336415	0.389328857	0.80071011	0.183950981
depression	anxiety	4.441116158	3.938165094	5.008300124	0.061322978	1.45E-130	0.006475667	8.61E-76	328822	285608	42641	43508	17894	61627	17894	1.405880989	1.364389149	1.44863462	0.015284631	4.83E-110	0.933724336	0.886418967	0.983554244	0.026526783	0.009735457	0.786603737	0.698578046	0.885721276	0.060550962	7.37E-05	1.24822114	1.006305224	1.548293674	0.109917336	0.043680151	0.411623617	0.36846153	0.459841771	0.056517912	1.39E-55	1.724034681	1.383621655	2.14819967	0.112228001	1.21E-06	0.548373964	0.525152235	0.572622536	0.022076568
depression	bipolar	5.937002214	3.804476344	9.264874349	0.227058238	4.34E-15	0.015158734	8.88E-95	328822	315769	48574	7307	3027	61627	3489	0.996219632	0.935130764	1.061299225	0.032287008	0.906615804	0.850569252	0.769241597	0.940495229	0.051276831	0.001597376	0.945946334	0.775871446	1.153302485	0.101123794	0.582649363	1.384327157	0.99676005	1.922590775	0.167584418	0.052306892	0.353619976	0.265031933	0.471818947	0.147131531	1.60E-12	1.512917146	0.906929289	2.523811194	0.26109177	0.112784387	0.902196531	0.832211233	0.978067284	0.041197739
depression	CFS	1.824877356	1.161693669	2.866657066	0.230429634	0.009043725	-0.013332454	1.95E-33	328822	313453	46258	3070	925	61627	1417	1.7479845	1.589209855	1.922621988	0.048585823	1.41E-30	1.131423391	0.949524114	1.348168911	0.089425537	0.167348382	0.466347109	0.262231874	0.829340932	0.293730449	0.009403533	0.853882512	0.31479959	2.316125454	0.509120271	0.75636024	0.680393171	0.504558692	0.917504493	0.152547014	0.011590727	0.994656283	0.507168171	1.950716109	0.343656614	0.987560464	0.371097445	0.313742511	0.438937374	0.08566079
depression	CLBP	1.30071338	1.124212203	1.50492522	0.074404603	0.000410008	-0.029047821	0	328822	304468	46837	43029	10884	61627	12217	1.054514972	1.028662559	1.08101711	0.012664236	2.77E-05	1.139931402	1.080635395	1.202481065	0.027255036	1.55E-06	0.980279916	0.868415295	1.10655434	0.0618216	0.747323241	1.158420098	0.918386831	1.461189423	0.118468343	0.214487655	0.927979151	0.848907103	1.014416419	0.045439357	0.099977661	1.002688478	0.787771253	1.276238729	0.123080011	0.982596309	1.313109832	1.267989543	1.359835688	0.017839936
depression	CTTH	1.284480832	0.378648554	4.357314957	0.623226461	0.687899456	0.002242176	0.322327358	328822	313710	46515	722	270	61627	367	1.900547034	1.532181305	2.357474939	0.109925157	5.17E-09	1.081359089	0.748753391	1.561712431	0.187536235	0.676615788	0.892604737	0.32585934	2.445052569	0.514130898	0.825109862	3.135574479	0.868743754	11.31729267	0.654868909	0.080967285	0.738149972	0.378519118	1.439465947	0.340761586	0.372945405	1.016885173	0.214531231	4.820069545	0.793914667	0.983173317	0.924777991	0.703059804	1.21641762	0.139855499
depression	ENDO	0.31771257	2.55790136493159e-318	Inf	372.5253471	0.997544168	0.026925673	5.76E-57	328822	313535	46340	1385	340	61627	483	33648539.95	3.64E-117	3.11E+131	145.6363357	0.905271242	1.679592053	1.35344293615186e-317	Inf	372.5248931	0.998889353	1.096236667	0.578100842	2.078763328	0.32648052	0.778376642	0.660282234	0.175315366	2.486790741	0.676584334	0.539542443	0.627152706	0.422124502	0.931764242	0.201988284	0.020895753	1.900782445	0.799705527	4.517880367	0.441731241	0.145953594	1.074102546	0.888928605	1.297850324	0.096544543
depression	FM	4.753767671	2.927224797	7.720044971	0.247393674	2.95E-10	-0.013441963	3.66E-60	328822	313096	45901	5603	1808	61627	2911	10.00916233	8.777957615	11.413057	0.066969161	2.85E-259	0.708328906	0.573984052	0.874118082	0.107301426	0.001309849	0.552524416	0.404012008	0.755629101	0.159723866	0.000203791	2.535413723	1.591288593	4.039696366	0.23766391	9.06E-05	0.257867999	0.177313717	0.375018391	0.191088841	1.32E-12	2.331492893	1.209646837	4.493757139	0.334792041	0.011456365	0.570988158	0.51421703	0.634026991	0.053431113
depression	IBS	1.260244053	0.903419426	1.758004119	0.169836665	0.173220451	-0.011219418	3.09E-52	328822	316168	48973	7144	1880	61627	2552	2.661196509	2.487104639	2.847474427	0.034519307	7.38E-177	0.991373989	0.86871412	1.131353069	0.067387847	0.897705247	0.443375965	0.309510025	0.635140159	0.183384802	9.20E-06	1.952030509	1.137051347	3.35114427	0.275735548	0.015276086	0.452271475	0.363029446	0.563451503	0.112144233	1.49E-12	0.819417975	0.442577829	1.517124838	0.314280248	0.526273335	0.360147762	0.322776187	0.401846282	0.055896554
depression	MHA	1.054709531	0.845309979	1.315981381	0.112919056	0.637131554	0.008876654	9.36E-83	328822	313494	46299	19004	4224	61627	5361	3.098627512	2.965763754	3.237443457	0.022359945	0	0.961685681	0.876339881	1.055343215	0.047416001	0.409977517	0.76862549	0.646738243	0.913484165	0.088094578	0.002815945	1.215889755	0.870139882	1.699023259	0.170705899	0.252165813	0.417226499	0.36516488	0.476710551	0.068001382	8.11E-38	1.217377645	0.846563239	1.750617395	0.185344961	0.28857205	0.627064287	0.592392601	0.663765245	0.029020673
depression	schizophrenia	21.76795247	1.968026709	240.770998	1.226250822	0.012002225	0.00720024	8.30E-07	328822	313326	46131	1999	641	61627	696	0.358365773	0.320418447	0.400807221	0.05710635	3.35E-72	1.236592857	1.016794237	1.503904958	0.09985139	0.033440063	2.283421309	1.665090445	3.131369165	0.161123088	2.98E-07	0.729601566	0.360434551	1.476879624	0.359796506	0.380916791	0.625793083	0.342121768	1.144671341	0.308093957	0.128158385	2.541830871	0.912215458	7.082651491	0.522848233	0.074385326	3.302968174	2.859376012	3.815377451	0.073582009
depression	TMD	1.187261507	0.539236876	2.614045792	0.402685834	0.669917431	-0.011563071	4.80E-17	328822	313479	46284	2008	558	61627	805	3.121452885	2.725023122	3.575554289	0.069298033	1.24E-60	0.839022605	0.653270713	1.077591445	0.127678896	0.169230661	0.64914982	0.344550254	1.223030558	0.323181236	0.181224224	1.252174441	0.442849803	3.540570239	0.530319033	0.671529614	0.920168327	0.657550339	1.287672897	0.17144973	0.62748793	1.051613612	0.459139308	2.40861797	0.422827856	0.905258038	0.592089792	0.496048286	0.706726203	0.090300142
depression	UCPPS	0.635428084	0.227118342	1.777790585	0.524921742	0.387667458	-0.016711026	8.11E-14	328822	313648	46453	827	148	61627	211	0.856877945	0.734901648	0.999099422	0.078347771	0.048670852	1.588777349	1.078386746	2.340731165	0.197706993	0.019197623	1.74E-06	1.01E-147	3.00E+135	165.9271265	0.936294543	1091023.701	6.30E-136	1.89E+147	165.9282266	0.933225791	0.639232117	0.359181723	1.137635001	0.29410703	0.128131177	2.21E-06	0	Inf	397.6332456	0.973871193	0.541848131	0.412045628	0.712540983	0.139722807
depression	VVD	1.97E-08	0	Inf	3168.861074	0.995532472	0.003878782	0.446083703	328822	313761	46566	141	30	61627	50	28551183.54	3.16024381916748e-315	Inf	378.2369829	0.963798491	1.547128739	0	Inf	976.1738403	0.999643304	1.31E-07	0	Inf	1752.023725	0.992783954	15685707.76	0	Inf	1752.024054	0.992454806	0.205077459	0.028459266	1.477788071	1.007627671	0.115863847	8.91686526	0.522686537	152.1188712	1.447331598	0.130607863	0.283799447	0.111849907	0.720091132	0.475064831
ENDO	anxiety	1.545108454	0.923424731	2.58533268	0.262637526	0.097593609	-0.000827681	0.650596549	328822	9954	1422	2480	486	1924	486	1	1	1	1	1	1	1	1	1	1	0.848127979	0.429881464	1.673300967	0.346701288	0.634703459	0.592499253	0.103190191	3.402022639	0.891738741	0.557237579	0.357546977	0.225390047	0.567193816	0.235429997	1.25E-05	0.639635949	0.199727704	2.048459678	0.593860008	0.451774282	0.604990242	0.515071323	0.710606815	0.082096889
ENDO	bipolar	0.996872732	0.120958015	8.215703965	1.076131819	0.997677696	0.009367496	0.011668849	328822	12971	1853	462	73	1924	73	1	1	1	1	1	1	1	1	1	1	0.783456128	0.240924492	2.547700732	0.601659776	0.685027969	2.407288754	0.213458457	27.14832303	1.236152389	0.477286399	0.467083082	0.170576174	1.278998116	0.513950863	0.138561521	1.150665609	0.118656117	11.15855949	1.159136761	0.903632941	0.75237898	0.565263769	1.001433599	0.14589436
ENDO	CFS	5.685152343	1.685699497	19.17361737	0.620254925	0.005081134	-0.013036195	0.008130968	328822	13237	1891	240	83	1924	83	1	1	1	1	1	1	1	1	1	1	3.25E-06	0	Inf	417.4439129	0.975851186	0.127406591	0	Inf	1101.788851	0.998507937	1.597571204	0.64123037	3.980213464	0.465748851	0.314476372	1.785472607	0.460483335	6.922970254	0.691421766	0.401810038	0.47724783	0.265739205	0.857101573	0.298740448
ENDO	CLBP	1.326819819	0.692321405	2.542823058	0.33188872	0.39418771	-0.037779113	1.45E-69	328822	10892	1556	1739	405	1924	405	1	1	1	1	1	1	1	1	1	1	1.08016876	0.499042404	2.33800683	0.393977391	0.84481337	1.070435833	0.215670357	5.312889959	0.817397698	0.933635707	0.718042799	0.436576508	1.1809739	0.253864634	0.19198306	1.531501119	0.599195014	3.914411206	0.47879275	0.37332815	1.328145972	1.110682277	1.588187514	0.091231
ENDO	depression	1.285805511	0.686804411	2.407229461	0.319950321	0.432042511	-0.010704058	1.91E-08	328822	9912	1416	2125	371	1924	371	1	1	1	1	1	1	1	1	1	1	1.176343455	0.648004551	2.135454022	0.304224172	0.593443529	0.288229108	0.03325074	2.498471266	1.101897112	0.258914004	0.36634905	0.213859517	0.627569111	0.274631186	0.000255756	1.609768354	0.522607615	4.958508223	0.573997611	0.406861673	0.672904936	0.569348282	0.795297128	0.085262651
ENDO	FM	13.0728197	3.735918199	45.74474219	0.639063589	5.76E-05	-0.023783352	1.82E-13	328822	13013	1859	593	182	1924	182	1	1	1	1	1	1	1	1	1	1	0.542873377	0.130498211	2.258356664	0.727317746	0.4009606	1.267227753	0.102123995	15.72467064	1.284921169	0.853765494	0.39498035	0.124876494	1.249310193	0.587516315	0.113856257	0.641320671	0.063245206	6.503136457	1.181914714	0.707026505	0.599990565	0.437833896	0.822203766	0.16075516
ENDO	IBS	4.183403554	1.804534216	9.698272903	0.428999034	0.000850043	-0.008165726	0.018588949	328822	12362	1766	518	160	1924	160	1	1	1	1	1	1	1	1	1	1	1.99E-06	2.03E-227	1.94E+215	259.6215819	0.959669534	1020848.438	1.04E-215	1.00E+227	259.6227853	0.95749825	0.443280255	0.163138345	1.20448313	0.510011216	0.110674889	1.43E-06	0	Inf	395.2534264	0.972832385	0.324516331	0.209083657	0.503678052	0.224290558
ENDO	MHA	1.657659656	0.863429028	3.182468327	0.332786899	0.128835531	0.00354833	0.116388651	328822	10878	1554	1386	313	1924	313	1	1	1	1	1	1	1	1	1	1	1.366780333	0.663047339	2.817428512	0.369071446	0.397215144	0.283835929	0.031755886	2.536941809	1.117529853	0.259779266	0.344718414	0.181014293	0.656471836	0.328654967	0.001192936	0.989811437	0.25317445	3.86976917	0.695643232	0.98825447	0.593415751	0.481155452	0.731867948	0.106994235
ENDO	TMD	1.03E-06	0	Inf	662.5511533	0.983399573	-0.00977854	0.102678364	328822	13258	1894	167	54	1924	54	1	1	1	1	1	1	1	1	1	1	1.50E-06	0	Inf	699.5040315	0.984704622	2622226.695	0	Inf	699.5048654	0.983143098	1.377996146	0.428625622	4.430144349	0.59582819	0.590490371	0.737165202	0.070871661	7.667557501	1.194890004	0.798563894	0.504318118	0.243415094	1.044868499	0.371659412
ENDO	UCPPS	3.424771004	0.305679389	38.37045232	1.232804838	0.318005916	0.001500593	0.86363524	328822	13335	1905	79	35	1924	35	1	1	1	1	1	1	1	1	1	1	6.03E-07	0	Inf	1153.323712	0.990092635	5628880.074	0	Inf	1153.32422	0.989247186	0.889303355	0.120208958	6.57904762	1.021042673	0.90852511	1.88E-07	0	Inf	1658.688427	0.992550354	0.501712328	0.186894601	1.346830022	0.503826643
FM	anxiety	1.325407918	0.754486219	2.328347563	0.287473926	0.327093284	0.007416727	2.54E-13	328822	33768	4824	7318	1092	7864	1092	1.436328184	1.258595009	1.639160045	0.067396115	7.76E-08	0.815965763	0.589408432	1.1296074	0.165948468	0.220357316	0.944772813	0.713069777	1.251764829	0.143556316	0.6922978	1.012102345	0.472069909	2.169914114	0.389118319	0.975337112	0.371663218	0.240857844	0.573506533	0.221321012	7.75E-06	3.248607755	1.39372067	7.572143094	0.431767939	0.006355713	0.665339773	0.607058547	0.729216342	0.046772598
FM	bipolar	1.355089147	0.159601423	11.50532723	1.091317463	0.780674049	0.018674329	8.80E-22	328822	50932	7276	1459	201	7864	201	1.135731963	0.871961776	1.47929316	0.134842802	0.345223694	1.016622175	0.48983588	2.109932506	0.372542775	0.964704013	1.220344971	0.800954984	1.85933277	0.214842782	0.353988591	1.100318316	0.357050152	3.39084128	0.574234297	0.867777864	0.125272387	0.017508057	0.896339957	1.004012989	0.038549644	6.178092371	0.373173891	102.2816072	1.432026476	0.203504186	0.910818548	0.776690618	1.068109241	0.081277821
FM	CFS	5.782049524	2.138432105	15.63392946	0.50750183	0.000544931	-0.00101788	0.681241792	328822	52465	7495	936	344	7864	344	1.801083268	1.149996779	2.820791325	0.228896634	0.010153966	0.662438175	0.341252426	1.285922978	0.338427023	0.223646537	0.293023102	0.072137099	1.190268809	0.715157528	0.086086952	1.885567621	0.256016573	13.88724647	1.018764637	0.533582228	0.687196787	0.218950525	2.156831661	0.583569348	0.52033586	0.615327977	0.062007021	6.106220168	1.170892846	0.678342403	0.448264595	0.330421842	0.608135182	0.155622005
FM	CLBP	1.563665175	0.893384977	2.736836685	0.2856023	0.117529606	-0.023032416	1.59E-95	328822	34979	4997	6211	1065	7864	1065	0.972579613	0.847218391	1.116490286	0.070406107	0.692916993	1.452340672	1.008361191	2.091803459	0.186151421	0.044995843	1.15886017	0.859579115	1.562342396	0.152425924	0.333409447	1.285993791	0.648634991	2.549631234	0.349198731	0.471333338	1.378981782	0.953019478	1.995332518	0.18850618	0.088251477	0.841625501	0.337396876	2.099407356	0.466373483	0.711603059	1.413409587	1.283144832	1.556898809	0.049333033
FM	CTTH	1.31E-05	0	Inf	481.0623119	0.981351383	0.011224559	0.026767692	328822	54670	7810	218	71	7864	71	8.640486953	1.207576954	61.8246436	1.004020034	0.031727691	0.234939527	0.020828458	2.650056006	1.236251239	0.241346258	1.73845182	0.414471764	7.291726465	0.73151619	0.449674835	9.17E-07	0	Inf	664.2249993	0.983301681	4.55E-06	5.37E-302	3.86E+290	347.6593148	0.971778195	0.352684112	0	Inf	914.0467935	0.999090264	0.886766906	0.536351771	1.466119043	0.256531205
FM	depression	1.915942598	1.072852799	3.421565421	0.295866892	0.027974577	-0.001256679	0.227336575	328822	32928	4704	6706	909	7864	909	1.527459038	1.329449536	1.754960267	0.070838353	2.23E-09	0.748223313	0.530260208	1.055780007	0.175683655	0.098738477	0.871269062	0.6371519	1.191410994	0.159667603	0.388098569	0.990569327	0.411104079	2.386810642	0.448698775	0.983151877	0.343824261	0.202477943	0.583841976	0.270157873	7.75E-05	4.845697266	1.907470484	12.30990581	0.47567871	0.000908084	0.814391521	0.740869106	0.895210159	0.048275005
FM	ENDO	3.390669933	0	Inf	507.0279131	0.998078532	0.044770434	2.17E-36	328822	53760	7680	434	63	7864	63	2195932.231	1.94E-159	2.49E+171	193.9073546	0.939972356	1.180367031	0	Inf	507.0275602	0.999739049	0.907157404	0.221234759	3.719734456	0.719957915	0.892342845	5.59E-07	0	Inf	1079.22668	0.989356643	1.182010679	0.37340971	3.741598588	0.587916924	0.77608642	5.954027068	1.083868294	32.70733033	0.869164651	0.040109104	1.107049504	0.796524008	1.538633602	0.167960423
FM	IBS	4.128223043	1.724268804	9.883740546	0.445438787	0.001457402	-0.007338658	4.48E-05	328822	48405	6915	1866	469	7864	469	2.533762578	1.836698216	3.495377055	0.164153971	1.48E-08	0.539894849	0.314607038	0.926509621	0.275540794	0.025287259	0.753839473	0.420061132	1.352836309	0.298362213	0.343592979	1.57778202	0.584670725	4.2577745	0.506502435	0.367943884	0.8973466	0.475202801	1.694499524	0.324342962	0.738420172	2.100463556	0.716522123	6.15744722	0.548736725	0.176220289	0.429539628	0.350653686	0.526172403	0.103529921
FM	MHA	1.640797268	0.802553534	3.354562109	0.364873531	0.174738648	0.016214225	8.48E-39	328822	41286	5898	3991	711	7864	711	2.873045965	2.295582111	3.59577341	0.114484922	3.01E-20	0.748289938	0.462845366	1.209773011	0.245105272	0.236800705	0.97350684	0.681752076	1.390117612	0.181757822	0.882558699	1.10660688	0.479361049	2.554606365	0.426844414	0.812408997	0.570526014	0.35208698	0.924487274	0.246270096	0.02267987	2.407328864	0.929092752	6.237517455	0.485756111	0.070519802	0.671336796	0.593913141	0.758853546	0.062520465
FM	schizophrenia	1.150662765	0	Inf	1347.123241	0.999916879	0.007591894	0.09665521	328822	54698	7814	294	26	7864	26	0.406043238	0.277041748	0.595112875	0.195050239	3.82E-06	1.039757914	0.291038441	3.714617619	0.649648587	0.952144606	1.72393871	0.683721848	4.34674522	0.471853425	0.248419575	1.95E-07	0	Inf	1750.766566	0.992959476	5.38E-07	0	Inf	898.7993047	0.987185268	0.926400934	0	Inf	2380.791647	0.99997438	2.852867411	2.076717324	3.919094994	0.162011222
FM	TMD	3.650503853	0.842855471	15.81075148	0.747883631	0.083385337	-0.008048003	0.00962481	328822	53270	7610	620	166	7864	166	1.912624079	1.14022048	3.208266234	0.263910214	0.014003064	1.091986341	0.387347007	3.078464905	0.528801909	0.867833645	0.201454943	0.027998207	1.449524724	1.006868123	0.111550949	11.43638006	1.137047455	115.0266757	1.17775866	0.038544745	1.478759713	0.546006634	4.004951866	0.50833988	0.441554326	0.758505517	0.081422075	7.066027471	1.13864523	0.8081997	0.513410026	0.365091181	0.721983626	0.173945882
FM	UCPPS	14.04797405	1.373529782	143.6776818	1.18629439	0.025913457	0.008751088	0.111886377	328822	54460	7780	180	56	7864	56	0.902100694	0.439282762	1.852532654	0.367140846	0.778997555	2.021085107	0.411795697	9.919445579	0.811679446	0.3860038	1.11E-06	0	Inf	460.5624634	0.976251576	1395832.821	0	Inf	460.5636517	0.975491999	1.119115802	0.154603915	8.100830943	1.009930665	0.911273537	2.038022762	0.119848918	34.65643947	1.445691589	0.622377168	0.577644805	0.312560239	1.06754948	0.313353687
IBS	anxiety	1.836000516	1.402138075	2.404112659	0.137549112	1.00E-05	0.009540242	2.93E-40	328822	47530	6790	10349	2051	9755	2051	1.464302714	1.369024527	1.566211852	0.034327521	1.12E-28	0.796305941	0.683347037	0.927937222	0.078052772	0.003520842	0.970490034	0.700775233	1.344012832	0.166132612	0.856914997	0.883923874	0.40171128	1.944982513	0.402373374	0.759116337	0.349644069	0.254906049	0.479592287	0.161237988	7.16E-11	1.299943415	0.67160394	2.516144981	0.336948653	0.436263445	0.665004578	0.604672214	0.731356724	0.04852508
IBS	bipolar	0.698946675	0.201619667	2.423009924	0.634292964	0.572282563	0.019929774	2.56E-40	328822	64995	9285	1720	276	9755	276	0.924353525	0.806369124	1.059600888	0.069671175	0.258886204	1.464892808	0.99408158	2.158686954	0.197818979	0.053612199	1.072509166	0.63154589	1.821365526	0.270201695	0.795581902	1.952310727	0.593964302	6.417081234	0.607128359	0.270491599	0.330919897	0.136302658	0.803417775	0.452558572	0.014540933	1.066411086	0.121391258	9.36832375	1.108711852	0.953753228	0.990880262	0.840372564	1.168343347	0.08405684
IBS	CFS	1.828106951	0.950939484	3.514392955	0.333468286	0.070433838	-0.006224285	0.001008591	328822	66843	9549	1183	369	9755	369	1.570905263	1.277070489	1.932347014	0.105656676	1.91E-05	1.190505191	0.805864849	1.75873487	0.199093954	0.381108012	0.706961957	0.224734509	2.223936194	0.58473376	0.553145325	0.521963143	0.052617141	5.177885311	1.170712855	0.578653581	0.909788128	0.429068744	1.929095161	0.383473678	0.805260343	0.964669372	0.242341449	3.839982803	0.704828127	0.959298815	0.597986982	0.443265936	0.806713084	0.152757443
IBS	CLBP	1.195656346	0.892451143	1.601873792	0.149226613	0.231121101	-0.025044783	1.31E-227	328822	52500	7500	9407	1902	9755	1902	1.007244546	0.943455977	1.075345961	0.033380207	0.828793812	1.306809604	1.115259559	1.531259093	0.080869641	0.000936666	1.316068709	0.948955191	1.825204039	0.166861607	0.09977013	0.605891352	0.275193012	1.333988564	0.402674731	0.213383298	0.944889728	0.710971722	1.255769491	0.145122857	0.696082429	1.271644506	0.69414107	2.32961255	0.308878643	0.436562592	1.405301092	1.278160312	1.545088781	0.048383436
IBS	CTTH	0.761229666	0.087573855	6.616936105	1.103312422	0.804696392	0.009415051	0.015979668	328822	68068	9724	259	84	9755	84	1.082538157	0.724805083	1.616833118	0.204677711	0.698401213	1.157829902	0.553558318	2.421732341	0.376504698	0.697104922	1.62E-06	0	Inf	518.9548118	0.979501622	902219.6546	0	Inf	518.955861	0.978919576	1.42E-06	0	Inf	414.896958	0.974109349	1017413.647	0	Inf	414.8982032	0.973403325	1.317527557	0.803568077	2.160213817	0.252275191
IBS	depression	1.355573365	1.007520732	1.823862368	0.151396619	0.044489029	-0.000834334	0.245331472	328822	48314	6902	9791	1638	9755	1638	1.388113439	1.298713702	1.483667199	0.033965559	4.67E-22	0.887435617	0.754324	1.044036746	0.082916825	0.14980232	0.91997298	0.657493957	1.287236597	0.171385153	0.62647994	0.837145492	0.352343312	1.989004905	0.441534574	0.687249878	0.365612159	0.263923923	0.506480235	0.166284792	1.44E-09	1.123034584	0.520630692	2.422459329	0.392225985	0.767355513	0.81525712	0.741890611	0.895878935	0.048114016
IBS	ENDO	0.924207743	0	Inf	707.5714728	0.999911121	0.038329652	2.43E-44	328822	67088	9584	530	147	9755	147	15864417.34	1.10E-221	2.29E+235	268.0444369	0.950679193	2.381658042	0	Inf	707.5713867	0.999021439	1.08E-07	0	Inf	1395.170347	0.990826742	0.294673084	0	Inf	3650.19598	0.999732911	0.732595358	0.232822675	2.305170488	0.584866055	0.594710573	4.50275151	0.950342504	21.33417276	0.793699016	0.057987485	0.784206411	0.515547482	1.192867226	0.21400539
IBS	FM	8.669946364	4.247441795	17.69723367	0.364060635	2.98E-09	-0.00341241	0.010591528	328822	64386	9198	2373	861	9755	861	9.913519821	7.115269259	13.81224964	0.169215553	7.29E-42	0.761271643	0.459300564	1.261776187	0.257803426	0.290039518	0.828275651	0.460432037	1.489993091	0.299587521	0.529417419	0.9077186	0.300764044	2.739533107	0.563586054	0.863599262	0.649863964	0.321158834	1.314997838	0.359612345	0.230725855	0.377077483	0.077861543	1.826157335	0.804871182	0.225607174	0.792977058	0.657518613	0.956341922	0.095573806
IBS	MHA	1.268772671	0.855706142	1.881234703	0.200962002	0.236194446	0.0132301	5.39E-47	328822	57057	8151	5139	1046	9755	1046	3.013722724	2.688294759	3.378544939	0.058301595	7.53E-80	0.870086213	0.68077295	1.112044799	0.125187738	0.266295444	1.234821062	0.85468352	1.784032357	0.187733093	0.261207248	1.209832772	0.557958565	2.623304717	0.394881093	0.629537099	0.276184206	0.161816676	0.471383528	0.27276215	2.39E-06	2.239936134	0.867170369	5.785845625	0.484175821	0.095791421	0.651373214	0.570409285	0.743829169	0.067719931
IBS	schizophrenia	4.96E-06	0	Inf	726.893235	0.986593327	0.014255674	5.45E-05	328822	67949	9707	333	31	9755	31	0.352328421	0.277009421	0.448126696	0.122712582	1.88E-17	1.043053635	0.468221047	2.323605255	0.408664331	0.917846112	0.886755589	0.216111482	3.638564069	0.720306603	0.867485098	5.21E-07	0	Inf	2003.292958	0.99423815	1.091338536	0.26714694	4.458294754	0.718054722	0.903117093	3.914379854	0.320735352	47.77262488	1.276449914	0.28502309	3.100309737	2.336139298	4.114446632	0.144391596
IBS	TMD	4.43748446	1.860814767	10.58206796	0.443412849	0.000778023	-0.005967087	0.011237899	328822	66892	9556	771	248	9755	248	3.878075412	2.67874932	5.614362191	0.188773361	6.99E-13	0.501175932	0.288163883	0.871647453	0.282366334	0.014426661	3.58E-06	3.48E-172	3.69E+160	195.0333293	0.948734125	388307.6937	3.76E-161	4.01E+171	195.0346995	0.947388997	1.194725197	0.491102612	2.906456332	0.453589144	0.694880252	0.880258119	0.165941958	4.669429992	0.851330492	0.88091241	0.700442953	0.490307855	1.000637303	0.181982657
IBS	UCPPS	2.314973	0.735577064	7.28557245	0.584958704	0.151295728	-0.00417375	0.288700334	328822	67704	9672	269	91	9755	91	0.792242317	0.555626555	1.129621836	0.181008885	0.198229994	1.365325079	0.703592438	2.649420986	0.33824528	0.357253205	0.962092226	0.131402649	7.044161269	1.015755425	0.969651372	3.665128316	0.308672494	43.51915326	1.262440443	0.30354961	0.551997594	0.07682235	3.966311154	1.006165465	0.554808269	2.07E-06	0	Inf	628.2019361	0.983379346	0.413980269	0.189941792	0.902274644	0.397507633
IBS	VVD	1.65E-08	0	Inf	3651.4141	0.99608376	0.013769599	0.088440675	328822	68194	9742	60	22	9755	22	12966491.61	0	Inf	710.8585468	0.981618705	3.009601403	0	Inf	1893.354372	0.999535684	7.181737882	0.86588665	59.56594779	1.079378337	0.067767053	5.63E-09	0	Inf	8729.571334	0.998263866	5.357698465	1.258629628	22.80649701	0.739049784	0.023134495	7.94E-09	0	Inf	6854.31626	0.997828921	0.325799873	0.043047355	2.465785795	1.032663113
MHA	anxiety	1.225102619	1.032996995	1.452933971	0.087022176	0.019647014	0.003987779	9.91E-19	328822	137095	19585	28376	5814	25414	5814	1.37098703	1.312755315	1.43180181	0.022144651	4.57E-46	1.104284538	0.99752379	1.222471438	0.051876938	0.055854086	0.812293405	0.690925527	0.954980746	0.082567624	0.011807044	1.099418382	0.762427969	1.585357344	0.186752686	0.611787853	0.342322257	0.284577224	0.411784632	0.09426087	5.72E-30	2.004449339	1.407799339	2.853970051	0.180279663	0.000114707	0.596464083	0.567313971	0.627112005	0.025564824
MHA	bipolar	0.791419982	0.369598671	1.69466407	0.388482156	0.547070917	0.011149962	6.49E-31	328822	170793	24399	4899	820	25414	820	0.964044811	0.882915008	1.052629516	0.044852271	0.414270027	1.093821909	0.873114629	1.37031992	0.114984934	0.435443841	1.182174304	0.924074133	1.512363604	0.125674939	0.182974333	1.133132135	0.613530302	2.092787319	0.313021682	0.689681483	0.426449047	0.276078447	0.658721432	0.221844811	0.000122182	0.230524772	0.030710417	1.730411896	1.028466052	0.153642713	0.924846718	0.846995922	1.009853093	0.044864158
MHA	CFS	1.498668918	0.914718357	2.455409918	0.251900748	0.108252346	-0.011615282	2.96E-17	328822	175833	25119	2388	664	25414	664	1.731230059	1.482199284	2.022101581	0.079238795	4.32E-12	1.150311743	0.84369717	1.568355511	0.158163436	0.375957703	0.247177534	0.092154503	0.662981529	0.503397152	0.005495897	2.985232183	0.783699904	11.37120362	0.682362862	0.108983241	0.4527919	0.249426845	0.821966474	0.304223432	0.009203251	1.174083313	0.368860402	3.737109267	0.590737745	0.785873218	0.365607996	0.299869763	0.445757535	0.10113117
MHA	CLBP	1.218936656	1.007888016	1.47417823	0.09700271	0.041254562	-0.029606377	0	328822	147175	21025	22083	4814	25414	4814	1.033758577	0.987721119	1.08194183	0.023243363	0.153171249	1.139491144	1.025647136	1.265971522	0.053704064	0.015036166	0.959847183	0.794133268	1.160141063	0.096697081	0.671704367	1.419600838	0.967116145	2.083789574	0.195826259	0.073579825	0.822650138	0.685167309	0.987719702	0.093301689	0.036402921	1.040370555	0.695678641	1.555848961	0.205332548	0.847158183	1.303804512	1.238273376	1.372803647	0.026310977
MHA	CTTH	17.09974016	5.533585017	52.84117123	0.57563679	8.14E-07	-0.003266776	0.247142848	328822	177016	25288	575	302	25414	302	1.384239846	0.950399904	2.016119682	0.191852287	0.09011348	0.872048362	0.525230698	1.447874903	0.258681944	0.596624054	0.568533135	0.078610768	4.11177673	1.009483301	0.575895031	3.317924002	0.357092497	30.82848222	1.137316676	0.291638429	0.76134876	0.188220287	3.079646421	0.71301235	0.702156565	1.542028398	0.252582842	9.414145315	0.923034659	0.6389183	1.190466678	0.84599247	1.675205113	0.174283925
MHA	depression	1.094604139	0.903788577	1.325706312	0.097732715	0.35501903	-0.005814064	3.48E-35	328822	135926	19418	25239	4638	25414	4638	1.337657848	1.279358697	1.398613635	0.022735762	1.73E-37	1.053181428	0.945549584	1.173064997	0.055003289	0.346170147	0.93250202	0.79177178	1.098245783	0.083469965	0.402460589	1.280278042	0.883003441	1.856291595	0.189546063	0.192396949	0.434628194	0.360392298	0.524155671	0.09556185	2.79E-18	1.287605566	0.852263715	1.945322867	0.210536327	0.229879805	0.769683321	0.731949879	0.809361996	0.025646961
MHA	ENDO	0.637638749	2.48E-253	1.64E+252	296.5333907	0.998789227	0.025508619	1.39E-41	328822	175588	25084	1346	353	25414	353	5676585.615	2.10E-89	1.54E+102	112.1152041	0.889676774	2.069591821	8.06E-253	5.31E+252	296.5332505	0.998042911	0.637629483	0.23627032	1.72078896	0.506530122	0.374329285	1.230328956	0.218680675	6.922007828	0.881355123	0.814065083	0.800939926	0.450574952	1.423747065	0.293506162	0.4494885	1.258409941	0.3965443	3.993489706	0.589202913	0.696461453	1.113171733	0.912552803	1.357895459	0.101390989
MHA	FM	6.330381873	3.75349915	10.67636705	0.266674314	4.52E-12	-0.016747564	7.32E-69	328822	172074	24582	5187	1845	25414	1845	11.12013345	8.643272194	14.30677701	0.128561573	2.51E-78	0.423417593	0.301233657	0.59516078	0.173713742	7.53E-07	0.667696997	0.466619822	0.955422936	0.182819499	0.027147057	0.803469385	0.409026949	1.578289776	0.344474716	0.525286895	0.338160602	0.195361077	0.58533969	0.279939537	0.000107459	0.900450217	0.33698533	2.406070887	0.501466092	0.834364197	0.601016774	0.534427317	0.675903255	0.05991289
MHA	IBS	1.251272697	0.873297357	1.792841065	0.18349335	0.221847145	-0.0128333	2.87E-43	328822	169372	24196	5406	1432	25414	1432	2.377139122	2.121170744	2.663996012	0.058128385	3.48E-50	1.021975593	0.814577904	1.282178302	0.115728055	0.851007144	0.598798855	0.394268644	0.909430854	0.213214748	0.016162491	0.779044776	0.326677868	1.857826388	0.443423429	0.573374434	0.37528283	0.243485734	0.578420756	0.220729362	8.99E-06	1.729635279	0.819697182	3.649687064	0.380992135	0.150401382	0.400369463	0.351327428	0.45625731	0.066669157
MHA	schizophrenia	1.64E-05	8.74E-145	3.09E+134	163.6205448	0.946320079	-0.001065598	0.631646373	328822	177065	25295	993	110	25414	110	0.360264155	0.311348813	0.416864481	0.074452214	8.56E-43	2.613903053	1.501793152	4.549554084	0.28275249	0.000678352	2.047076448	1.268296395	3.304055739	0.244258607	0.003356943	1.058764331	0.289478152	3.872423193	0.661633564	0.931223702	0.766796611	0.28436102	2.067713227	0.506119995	0.5998295	4.93E-06	3.15E-297	7.72E+285	342.0979721	0.971505872	3.335119721	2.809649254	3.958865519	0.087475547
MHA	TMD	1.519575465	0.766882307	3.011035166	0.348910969	0.230431288	-0.013806173	5.47E-16	328822	175322	25046	1603	521	25414	521	2.386520858	1.90721799	2.986277308	0.114385248	2.86E-14	1.038656238	0.695349402	1.551459997	0.204732651	0.853028834	0.606925467	0.269117063	1.368766881	0.414935957	0.228807256	1.093025584	0.266342157	4.485602065	0.720382171	0.9017305	1.024645976	0.589975858	1.779563284	0.281648453	0.931112498	0.381635944	0.085052408	1.712426452	0.765932184	0.208511966	0.65354257	0.5307318	0.804771622	0.106201372
MHA	UCPPS	1.283896999	0.493878084	3.337648618	0.48744088	0.608176915	-0.008869716	0.002381127	328822	177149	25307	529	124	25414	124	0.912369673	0.705158138	1.180470557	0.131442805	0.485353488	1.805135683	0.959470319	3.39616012	0.322459832	0.067002562	1.31E-06	4.28E-229	4.00E+216	261.3778567	0.958666131	1410843.545	4.61E-217	4.32E+228	261.3785789	0.95679722	0.866432597	0.356631356	2.10499002	0.452907142	0.75157971	7.84E-07	0	Inf	604.9114369	0.981457109	0.483503476	0.32784133	0.713075472	0.198232603
MHA	VVD	0.730355732	0	Inf	1290.801135	0.999805769	0.005367964	0.381426759	328822	177800	25400	123	38	25414	38	10411450.38	0	Inf	481.224097	0.973213875	2.487656992	0	Inf	1290.801049	0.999436671	2.76E-07	0	Inf	1753.103559	0.993126644	0.17262617	0	Inf	4730.232499	0.999703696	0.600097805	0.082933151	4.34226086	1.00974191	0.613042135	7.90E-08	0	Inf	4145.313029	0.996852332	0.282979065	0.086311013	0.927774437	0.60583548
schizophrenia	anxiety	29.63789157	2.783943122	315.5253459	1.206749394	0.004978595	0.000958669	0.592312469	328822	13419	1917	2406	486	2537	486	1.602836569	1.449565924	1.77231337	0.051281946	3.59E-20	0.994299641	0.784730078	1.25983673	0.120766914	0.962245135	0.83406735	0.605974505	1.148015865	0.163001077	0.2656533	1.124768171	0.547362293	2.311272545	0.367466606	0.748993848	0.363504877	0.180989018	0.730076318	0.355800599	0.004452525	1.522785277	0.370222655	6.263460569	0.721539667	0.560002043	0.562409384	0.48966451	0.645961283	0.070669433
schizophrenia	bipolar	108.7323962	11.38401744	1038.537937	1.151388193	4.65E-05	0.008697543	0.003897466	328822	13944	1992	747	365	2537	365	1.050098017	0.850289082	1.296859937	0.107686877	0.649871153	1.403620843	1.023613154	1.924703157	0.161082826	0.035304352	0.910311586	0.488828437	1.695210672	0.317238156	0.767071584	2.162255533	0.876281658	5.335440891	0.460834803	0.094252444	1.00E-06	3.16202013338398e-322	Inf	370.6551831	0.970276021	689162.7938	2.16516835159548e-310	Inf	370.6558484	0.971068049	0.687949898	0.516840309	0.915708496	0.145911898
schizophrenia	CLBP	4.53600639	0.437068606	47.07579932	1.193752588	0.205286381	-0.032184924	1.25E-74	328822	15246	2178	2634	381	2537	381	1.39797228	1.272502698	1.535813243	0.047979058	2.90E-12	0.98455572	0.767698793	1.262669648	0.126937554	0.902409871	0.86297062	0.593119664	1.255595347	0.191322124	0.441124435	1.152593947	0.509551974	2.607138966	0.416455831	0.733097128	0.949781068	0.510775674	1.766106185	0.316485919	0.870676237	0.98093472	0.231783162	4.151435837	0.736086804	0.979136942	1.231126247	1.076644602	1.407773588	0.068409442
schizophrenia	depression	26.4446106	2.144363551	326.1188754	1.281763136	0.010615268	-0.010811042	4.22E-09	328822	12299	1757	2261	399	2537	399	1.624124862	1.464742817	1.800849635	0.052699667	3.50E-20	0.722810388	0.559259415	0.934190544	0.130886842	0.01313571	1.110904919	0.804969394	1.533113865	0.164352993	0.522216074	0.667960899	0.301571696	1.479488191	0.40573289	0.319950385	0.335295752	0.144311872	0.779029752	0.43012844	0.011069336	3.851003435	0.903110285	16.42128066	0.739934182	0.068419381	0.77625756	0.671835464	0.896909783	0.073711001
schizophrenia	FM	49.4366979	0.518989576	4709.125599	2.324820526	0.093376982	-0.018322336	4.98E-05	328822	17528	2504	309	43	2537	43	13.16730912	8.759375519	19.79342352	0.207969414	2.79E-35	5.050897282	0.621910876	41.02125298	1.06865453	0.129641102	0.511546275	0.178705199	1.464308775	0.536591765	0.211587301	3.25E-07	0	Inf	1126.866953	0.989422714	2.87E-07	0	Inf	844.8251921	0.985774492	0.709635652	0	Inf	2135.8791	0.999871867	0.730739213	0.516103852	1.034636332	0.177426032
schizophrenia	IBS	1.11E-06	0	Inf	1520.776689	0.992808094	-0.010948933	0.012352949	328822	17514	2502	310	44	2537	44	2.220886102	1.727299707	2.85551781	0.128240589	4.91E-10	1.352778264	0.676448852	2.705317666	0.353607973	0.392824191	0.456971414	0.162931315	1.281661985	0.526179109	0.136660737	1.62E-06	0	Inf	455.1003391	0.976623212	9.39E-07	1.54E-301	5.73E+288	346.3167188	0.968033503	1190236.09	1.94E-289	7.28E+300	346.3184204	0.967777918	0.42142941	0.305642502	0.581080007	0.163899014
schizophrenia	MHA	1.31E-05	3.74E-297	4.58E+286	342.5084693	0.973810852	0.007968053	0.001754098	328822	16919	2417	962	109	2537	109	3.672600501	3.153714526	4.276859662	0.077715215	6.78E-63	0.73907466	0.478892887	1.140612795	0.221392839	0.172032955	0.890322359	0.543268196	1.459083945	0.252035491	0.644846089	1.858797912	0.653795903	5.284722129	0.533116962	0.244894222	0.502681266	0.201200935	1.255900998	0.467178083	0.140955666	1.323897823	0.134841689	12.998246	1.165446999	0.809749605	0.666001272	0.549170036	0.807687356	0.098411741
TMD	anxiety	1.158524638	0.628377454	2.135944452	0.312128992	0.637332871	0.007286383	2.00E-07	328822	13104	1872	2886	509	2700	509	1.398129414	1.222302155	1.599249295	0.068572239	1.02E-06	1.007863294	0.728204152	1.394922588	0.16582263	0.962326377	0.758096633	0.410189444	1.401085556	0.313368896	0.376823162	0.671630639	0.125877083	3.583557095	0.854302761	0.641264393	0.268978192	0.15799504	0.457921131	0.271467571	1.32E-06	2.529774976	0.931327441	6.871655603	0.509843405	0.068694703	0.591310206	0.506760578	0.689966376	0.078727009
TMD	bipolar	3.314121953	0.605970509	18.12531164	0.866912193	0.166929179	0.016938453	1.76E-09	328822	18165	2595	522	73	2700	73	0.996936909	0.759991022	1.307756501	0.13846217	0.982323375	0.733151691	0.371303113	1.447635056	0.347115502	0.371196444	1.134161052	0.403574146	3.187323331	0.527197579	0.811262973	3.937669888	0.590250659	26.26891458	0.968281637	0.156926036	0.314316569	0.077214243	1.279490691	0.716246182	0.106124264	2.716098123	0.2290993	32.20083613	1.261653837	0.42837616	0.763132428	0.577684917	1.008112011	0.142044949
TMD	CFS	0.834185551	0.094409833	7.370689152	1.111658502	0.870448258	-0.002725466	0.469151752	328822	18459	2637	301	85	2700	85	2.910175421	1.685369672	5.025082105	0.278693096	0.000126622	0.559546915	0.229451899	1.364524553	0.454821602	0.201741446	0.570145848	0.077032612	4.219852836	1.021275568	0.582210905	1.63E-06	0	Inf	875.2531686	0.987852934	0.916115186	0.288602118	2.908041843	0.589344055	0.881820204	8.62E-07	0	Inf	563.532463	0.980230504	0.305065432	0.166418016	0.559223817	0.309201342
TMD	CLBP	1.666817471	0.909331432	3.055300172	0.309169835	0.098424134	-0.024610388	3.19E-54	328822	13230	1890	2443	545	2700	545	1.196613357	1.039810363	1.37706218	0.071663057	0.012255092	0.987296138	0.721456395	1.351091583	0.160052988	0.936331635	1.628836039	0.891910883	2.974632214	0.307278469	0.112354452	0.138595401	0.015960241	1.20353356	1.102805079	0.073137371	0.530160878	0.31586409	0.889846505	0.264223466	0.016320896	2.344429508	0.95143967	5.776876758	0.460121257	0.06405781	1.494940942	1.276228203	1.751135429	0.080704387
TMD	CTTH	5.02E-07	0	Inf	1481.508337	0.99218795	0.006594397	0.354615633	328822	18767	2681	86	43	2700	43	1.764702958	0.626351681	4.971929704	0.528492188	0.282499043	0.801635615	0.195156932	3.292835417	0.720855155	0.759056054	6.38E-07	0	Inf	1527.642768	0.992549763	0.21391573	0	Inf	4060.546797	0.999696968	5.99E-07	0	Inf	990.7567537	0.988461362	3459852.809	0	Inf	990.7573109	0.987874856	1.047015221	0.378770602	2.894207913	0.518768716
TMD	depression	1.477164555	0.786693574	2.773653166	0.321455333	0.224893118	-0.003612985	0.010950602	328822	13104	1872	2710	422	2700	422	1.505537078	1.311739911	1.727965943	0.070304998	5.90E-09	0.858563381	0.609079444	1.210237985	0.175162298	0.383977346	1.245428295	0.710203588	2.184009857	0.28657827	0.443758262	0.540166203	0.103135841	2.829079814	0.844826702	0.466001852	0.50834741	0.327530063	0.78898739	0.224282308	0.00255551	0.891248058	0.284480837	2.792184913	0.582641777	0.843354717	0.712772869	0.608336774	0.835138011	0.080835251
TMD	ENDO	0.629874926	0	Inf	1427.744153	0.999741684	0.033912885	1.79E-10	328822	18522	2646	147	30	2700	30	16151541.89	0	Inf	544.1490879	0.975666859	1.505896951	0	Inf	1427.743791	0.999771216	9.41E-08	0	Inf	2729.953669	0.9952713	0.517336913	0	Inf	6516.897175	0.999919309	8.00E-08	0	Inf	1581.515118	0.991755716	0.795513943	0	Inf	4202.769426	0.999956569	1.096706359	0.615959529	1.95266861	0.294334738
TMD	FM	4.921653584	0.983457824	24.63010961	0.821609533	0.052420813	-0.002711807	0.280842307	328822	17696	2528	711	248	2700	248	11.58155164	5.744314703	23.35045089	0.357763124	7.57E-12	0.506253382	0.190988308	1.341927625	0.497368877	0.171112438	0.289999259	0.03972104	2.117254966	1.014302992	0.222305231	2.045675787	0.114219897	36.63800746	1.472148461	0.626840006	0.318631674	0.078422156	1.294610467	0.715283207	0.109826311	7.69E-06	8.48E-181	6.98E+169	205.5419244	0.954314275	0.774939784	0.576702124	1.04132037	0.150747385
TMD	IBS	2.026650511	0.744887198	5.514005755	0.51067618	0.166593259	-0.01256621	1.56E-06	328822	17094	2442	700	189	2700	189	2.544620575	1.838731276	3.521500915	0.165771282	1.76E-08	0.785670793	0.43736547	1.411356491	0.298867076	0.41960541	1.5578899	0.559485591	4.337950755	0.522494184	0.396163874	0.637795623	0.063459153	6.410158902	1.177379516	0.702474965	0.318298145	0.101072809	1.00238343	0.585290024	0.050477335	8.115593006	1.94519886	33.85918591	0.728800667	0.004066949	0.317741945	0.213008994	0.473970331	0.204036998
TMD	MHA	2.400580313	1.185047854	4.86291403	0.360173632	0.015042405	0.011061952	5.71E-10	328822	15085	2155	1447	344	2700	344	3.058020867	2.407957666	3.883578085	0.121935396	4.87E-20	0.854081911	0.532576872	1.369672529	0.240973742	0.5127607	0.874186529	0.372762035	2.050107084	0.434882243	0.757176536	1.096836323	0.191115541	6.294882749	0.891499583	0.917423932	0.219263051	0.0897838	0.535467264	0.455553065	0.000865101	3.372858107	0.84915225	13.39709317	0.703725823	0.084059005	0.636620896	0.512364934	0.79101074	0.110786325
TMD	UCPPS	3.622910879	0.555551992	23.62602137	0.956686402	0.178444844	-0.002348538	0.749743949	328822	18767	2681	81	22	2700	22	0.770432344	0.405305667	1.464489752	0.327715372	0.426134911	0.865133805	0.260552646	2.872573013	0.61229658	0.812964934	9.73E-07	0	Inf	1018.816056	0.989159143	10273564.67	0	Inf	1018.816645	0.987356533	1.04916298	0.141949455	7.754471192	1.020568203	0.96249294	4.00E-07	0	Inf	1557.265575	0.992452196	0.361584781	0.124278447	1.05202114	0.54489366
UCPPS	anxiety	0.939203803	0.412905968	2.13633091	0.419299853	0.881088633	0.008145831	0.000589592	328822	5621	803	1109	191	1051	191	1.507401828	1.282898327	1.771192793	0.082279925	6.11E-07	1.013007411	0.689386602	1.488546504	0.196369221	0.947527136	2.372063949	0.700934939	8.027403206	0.622001556	0.164930411	0.938420111	0.04368316	20.15953747	1.564944599	0.967604188	0.298695256	0.107752419	0.827998632	0.520207345	0.020190538	0.996013039	0.097591099	10.16529158	1.185212626	0.99731062	0.59500456	0.45764658	0.773589145	0.133916666
UCPPS	CFS	0.64006363	0.071633455	5.719135743	1.117370218	0.689657822	-0.006512185	0.304002723	328822	7203	1029	122	36	1051	36	2.135579108	1.272679263	3.583540848	0.264093384	0.00406606	1.460555428	0.540023019	3.950243011	0.507642137	0.455529677	8.01E-07	0	Inf	1144.846823	0.990216765	0.227308797	0	Inf	3038.131112	0.999610938	7.18E-07	0	Inf	734.8241661	0.984640264	0.321834326	0	Inf	1960.807913	0.999538672	0.426452011	0.15011777	1.211457632	0.532703526
UCPPS	CLBP	1.059183542	0.491620713	2.281982324	0.391612368	0.883270389	-0.019827327	1.93E-14	328822	5516	788	1020	191	1051	191	1.025710582	0.869778944	1.209597226	0.084135123	0.762862134	1.738825748	1.178219929	2.56617199	0.198577762	0.005338577	0.350018764	0.045761746	2.677195368	1.038048797	0.311877583	14.66473869	0.570635709	376.8683897	1.656382551	0.104959417	0.937913647	0.454348191	1.936140668	0.369799673	0.862392007	2.332324861	0.538702735	10.09784971	0.747695849	0.257368083	1.284287512	0.99014222	1.665815659	0.132712025
UCPPS	depression	0.355097289	0.105597436	1.194101759	0.618765304	0.094273502	-0.000274625	0.906904586	328822	5775	825	1090	146	1051	146	1.380452901	1.178813216	1.616583684	0.080564466	6.28E-05	0.80390209	0.534724337	1.208582676	0.208027356	0.294051809	2.624327002	0.774419669	8.89322998	0.622698089	0.121279396	2701733.961	0	Inf	619.1611896	0.980917621	0.456305006	0.195158996	1.066895519	0.433348201	0.070212242	4.97E-06	1.29E-218	1.92E+207	249.7487385	0.960999758	0.740155451	0.569371577	0.962166208	0.133842753
UCPPS	FM	5.498145643	0.788123992	38.35640815	0.991095115	0.085482472	0.003337391	0.45698136	328822	6923	989	232	78	1051	78	7.429373643	4.158393271	13.27329791	0.296083393	1.26E-11	2.537386883	0.6888462	9.346545276	0.665253051	0.161612149	9.93E-07	0	Inf	765.9835282	0.985602573	0.286112167	0	Inf	1986.379031	0.999497352	1.74E-06	0	Inf	453.4417778	0.976663931	0.304984109	0	Inf	1152.940726	0.999178202	0.805467309	0.471730571	1.375313844	0.272971658
UCPPS	IBS	2.313923562	0.681137854	7.860732188	0.623957976	0.178769616	-0.001690466	0.705384248	328822	6678	954	246	77	1051	77	2.679120485	1.807501393	3.971054518	0.200790995	9.20E-07	0.857519708	0.439862462	1.671749949	0.340609355	0.651785795	1.02E-06	0	Inf	907.7887989	0.987871522	0.233549485	0	Inf	2452.478751	0.999526841	0.471552887	0.06415925	3.465784344	1.017703897	0.460121325	3.266745133	0.178133535	59.90799966	1.484219074	0.425110088	0.361881261	0.184308692	0.710536466	0.344243123
UCPPS	MHA	0.853306564	0.256430172	2.839494616	0.613410498	0.795933259	0.017480324	6.10E-08	328822	6419	917	483	97	1051	97	3.373287282	2.536032612	4.486956134	0.145557178	6.64E-17	1.513330306	0.776241088	2.950331607	0.340620978	0.223853415	9.31E-07	0	Inf	1123.400467	0.990137484	0.467854526	0	Inf	3013.015053	0.999798849	3.87E-07	0	Inf	445.1401695	0.973541268	1.046148519	0	Inf	1169.160966	0.999969211	0.598760018	0.401545245	0.892834777	0.203851023
VVD	anxiety	0.621609945	0.116265283	3.323424805	0.85534138	0.578312622	0.00646517	0.227558455	328822	728	104	180	23	176	23	1	1	1	1	1	1	1	1	1	1	1	1	1	1	1	1	1	1	1	1	1.184947143	0.200580455	7.00018219	0.906260534	0.85146386	5.82E-07	0	Inf	1455.397958	0.9921294	0.496123026	0.20335988	1.210357012	0.455032195
VVD	CLBP	1.158275019	0.254504738	5.271418632	0.773160978	0.849277448	-0.029245886	2.13E-06	328822	903	129	138	27	176	27	1	1	1	1	1	1	1	1	1	1	1	1	1	1	1	1	1	1	1	1	1.51E-07	0	Inf	1093.471848	0.988538435	1.350187091	0	Inf	2989.37676	0.999919863	1.811304225	0.761416699	4.30884035	0.442162031
VVD	FM	2.98E-07	0	Inf	1422.41738	0.991571819	0.007312629	0.344045421	328822	1176	168	67	23	176	23	1	1	1	1	1	1	1	1	1	1	3.292663263	0.328212198	33.03238402	1.176445941	0.311077619	7.52E-08	0	Inf	6522.638884	0.997993527	1.69E-07	0	Inf	1861.989658	0.99331772	0.321319498	0	Inf	4933.354267	0.999816382	0.290319762	0.038022601	2.216722759	1.037163041
[truncated: 137 more columns]
